# Supplementary material for: Development of a Novel Modular Compliant Gripper for Manipulation of Micro Objects
Source: Micromachines (Basel). 2019 May 9;10(5):313. doi: 10.3390/mi10050313 (PMC6562808; doi:10.3390/mi10050313)
Supplement: Supplementary file 1 [file micromachines-10-00313-s001.zip]

Archive with 1 entries (1 files):
- micromachines-496651-supplementary.mp4
